# Supplementary material for: Perch Hydrolysates from Upcycling of Perch Side Streams Accelerate Wound Healing by Enhancing Fibroblasts to Secrete Procollagen I, Fibronectin, and Hyaluronan
Source: Curr Issues Mol Biol. 2025 Jan 16;47(1):57. doi: 10.3390/cimb47010057 (PMC11763970; doi:10.3390/cimb47010057)
Supplement: Supplementary file 1 [file cimb-47-00057-s001.zip]

Archive with 1 entries (1 files):
- cimb-3399551-supplementary.pdf
